# Supplementary material for: An underwater observation dataset for fish classification and fishery assessment
Source: Sci Data. 2018 Oct 9;5:180190. doi: 10.1038/sdata.2018.190 (PMC6176783; doi:10.1038/sdata.2018.190)
Supplement: Supplementary file 1 [file sdata2018190-isa1.zip]

Archive with 3 entries (3 files):
- i_Investigation.txt
- s_study_Eickholt.txt
- a_assay_Eickholt.txt
