# Supplementary material for: An underwater observation dataset for fish classification and fishery assessment
Source: Sci Data. 2018 Oct 9;5:180190. doi: 10.1038/sdata.2018.190 (PMC6176783; doi:10.1038/sdata.2018.190)
Supplement: Supplementary file 1 [file sdata2018190-isa1.zip › i_Investigation.txt]

# Investigation File generated for Scientific Data with Investigation File Authoring Tool version 0.1.0 on 10/08/2018 - This metadata file is CC0
ONTOLOGY SOURCE REFERENCE
Term Source Name	GAZ	ENVO	NCBITAXON	OBI	ERO	NCIT
Term Source File	http://data.bioontology.org/ontologies/GAZ	http://data.bioontology.org/ontologies/ENVO	http://data.bioontology.org/ontologies/NCBITAXON	http://data.bioontology.org/ontologies/OBI	http://data.bioontology.org/ontologies/ERO	http://data.bioontology.org/ontologies/NCIT
Term Source Version	$Revision: 1.512 $		2016AB	2014-08-18	2013-08-02	17.06d
Term Source Description	Gazetteer	Environment Ontology	National Center for Biotechnology Information (NCBI) Organismal Classification	Ontology for Biomedical Investigations	Eagle-I Research Resource Ontology	National Cancer Institute Thesaurus
INVESTIGATION
Investigation Identifier
Investigation Title
Investigation Description
Investigation Submission Date
Investigation Public Release Date
INVESTIGATION PUBLICATIONS
Investigation PubMed ID
Investigation Publication DOI
Investigation Publication Author List
Investigation Publication Title
Investigation Publication Status
Investigation Publication Status Term Accession Number
Investigation Publication Status Term Source REF
INVESTIGATION CONTACTS
Investigation Person Last Name
Investigation Person Mid Initials
Investigation Person First Name
Investigation Person Address
Investigation Person Phone
Investigation Person Fax
Investigation Person Email
Investigation Person Affiliation
Investigation Person Roles
Investigation Person Roles Term Accession Number
Investigation Person Roles Term Source REF
STUDY
Study Identifier	10.1038/sdata.2018.190
Study Title	An underwater observation dataset for fish classification and fishery assessment
Study Submission Date	28/03/2018
Study Public Release Date	09/10/2018
Study Description	http://www.nature.com/articles/sdata2018190#abstract
Study File Name	s_study_Eickholt.txt
Comment[Subject Keywords]	//;//
Comment[Manuscript Licence]	CC BY-4.0
Comment[Experimental Metadata Licence]	CC0
Comment[Supplementary Information File Name]	
Comment[Supplementary Information File Type]	x-zip-compressed
Comment[Supplementary Information File URL]	http://www.nature.com/articles/sdata2018190#supplementary-information
Comment[Data Repository]	Open Science Framework;figshare
Comment[Data Record Accession]	doi:10.17605/OSF.IO/SXEK6;doi:10.6084/m9.figshare.c.4039202
Comment[Data Record URI]	https://dx.doi.org/10.17605/OSF.IO/SXEK6;https://doi.org/10.6084/m9.figshare.c.4039202
STUDY DESIGN DESCRIPTORS
Study Design Type	observation design	time series design	biodiversity assessment objective
Study Design Type Term Accession Number	OBI:0300311	OBI:0500020	OBI:0001969
Study Design Type Term Source REF	OBI	OBI	OBI
STUDY PUBLICATIONS
Study PubMed ID
Study Publication DOI
Study Publication Author List
Study Publication Title
Study Publication Status
Study Publication Status Term Accession Number
Study Publication Status Term Source REF
STUDY FACTORS
Study Factor Name	data capture time period
Study Factor Type	temporal_interval
Study Factor Type Term Accession Number	http://www.ifomis.org/bfo/1.1/span#TemporalInterval
Study Factor Type Term Source REF	ERO
STUDY ASSAYS
Study Assay Measurement Type	Species
Study Assay Measurement Type Term Accession Number	NCIT:C45293
Study Assay Measurement Type Term Source REF	NCIT
Study Assay Technology Type	acoustic camera
Study Assay Technology Type Term Accession Number	""
Study Assay Technology Type Term Source REF	""
Study Assay Technology Platform	Dual-frequency Identification Sonar
Study Assay File Name	a_assay_Eickholt.txt
STUDY PROTOCOLS
Study Protocol Name	Collecting DIDSON Data	Extracting and Labeling Targets	Converting DIDSON Acoustic Data to Video
Study Protocol Type	data collection method	data transformation	Data Conversion
Study Protocol Type Term Accession Number	ERO:0001932	OBI:0200000	NCIT:C85434
Study Protocol Type Term Source REF	ERO	OBI	NCIT
Study Protocol Description			
Study Protocol URI	""	""	""
Study Protocol Version			
Study Protocol Parameters Name	""	""	""
Study Protocol Parameters Name Term Accession Number	""	""	""
Study Protocol Parameters Name Term Source REF	""	""	""
Study Protocol Components Name	""	""	""
Study Protocol Components Type	""	""	""
Study Protocol Components Type Term Accession Number	""	""	""
Study Protocol Components Type Term Source REF	""	""	""
STUDY CONTACTS
Study Person Last Name	McCann	Li	Pangle	Johnson	Eickholt
Study Person First Name	Erin	Liling	Kevin	Nicholas	Jesse
Study Person Mid Initials					
Study Person Email	""	""	""	njohnson@usgs.gov	eickh1jl@cmich.edu
Study Person Phone					
Study Person Fax					
Study Person Address					
Study Person Affiliation	Department of Biology, Central Michigan University, Mt. Pleasant, MI 48859, USA	Department of Computer Science, Central Michigan University, Mt. Pleasant, MI, 48859, USA	Department of Biology, Central Michigan University, Mt. Pleasant, MI 48859, USA	Great Lakes Science Center, U.S. Geological Survey, Hammond Bay Biological Station, Millersburg, MI, 49759, USA	Department of Biology, Central Michigan University, Mt. Pleasant, MI 48859, USA
Study Person Roles					
Study Person Roles Term Accession Number					
Study Person Roles Term Source REF					
Comment[Study Person ORCID]					
Comment[Funder]					
Comment[FundRef ID]					
Comment[Funder Term Source REF]					
Comment[Grant Identifier]					
