# Supplementary material for: An underwater observation dataset for fish classification and fishery assessment
Source: Sci Data. 2018 Oct 9;5:180190. doi: 10.1038/sdata.2018.190 (PMC6176783; doi:10.1038/sdata.2018.190)
Supplement: Supplementary file 1 [file sdata2018190-isa1.zip › s_study_Eickholt.txt]

Source Name	Characteristics[geographical location]	Term Source REF	Term Accession Number	Characteristics[environment type]	Term Source REF	Term Accession Number	Characteristics[organism]	Term Source REF	Term Accession Number	Protocol REF	Sample Name	Factor Value[data capture time period]
DIDSON data from Ocqueoc River, Presque Isle County, Michigan, USA	Ocqueoc River	GAZ	GAZ:00206880	freshwater river biome	ENVO	ENVO:01000048	Catostomus commersonii	NCBITAXON		Collecting DIDSON Data	sucker	2013-03-20/2013-07-02; 2016-03-11/2016-07-22
DIDSON data from Ocqueoc River, Presque Isle County, Michigan, USA	Ocqueoc River	GAZ	GAZ:00206880	freshwater river biome	ENVO	ENVO:01000048	Cyprinus carpio	NCBITAXON		Collecting DIDSON Data	carp	2013-03-20/2013-07-02; 2016-03-11/2016-07-22
DIDSON data from Ocqueoc River, Presque Isle County, Michigan, USA	Ocqueoc River	GAZ	GAZ:00206880	freshwater river biome	ENVO	ENVO:01000048	Esox lucius	NCBITAXON		Collecting DIDSON Data	pike	2013-03-20/2013-07-02; 2016-03-11/2016-07-22
DIDSON data from Ocqueoc River, Presque Isle County, Michigan, USA	Ocqueoc River	GAZ	GAZ:00206880	freshwater river biome	ENVO	ENVO:01000048	Micropterus dolomieu	NCBITAXON		Collecting DIDSON Data	smallmouth bass	2013-03-20/2013-07-02; 2016-03-11/2016-07-22
DIDSON data from Ocqueoc River, Presque Isle County, Michigan, USA	Ocqueoc River	GAZ	GAZ:00206880	freshwater river biome	ENVO	ENVO:01000048	Micropterus salmoides	NCBITAXON		Collecting DIDSON Data	largemouth bass	2013-03-20/2013-07-02; 2016-03-11/2016-07-22
DIDSON data from Ocqueoc River, Presque Isle County, Michigan, USA	Ocqueoc River	GAZ	GAZ:00206880	freshwater river biome	ENVO	ENVO:01000048	Oncorhynchus mykiss	NCBITAXON		Collecting DIDSON Data	steelhead	2013-03-20/2013-07-02; 2016-03-11/2016-07-22
DIDSON data from Ocqueoc River, Presque Isle County, Michigan, USA	Ocqueoc River	GAZ	GAZ:00206880	freshwater river biome	ENVO	ENVO:01000048	Oncorhynchus mykiss	NCBITAXON		Collecting DIDSON Data	trout	2013-03-20/2013-07-02; 2016-03-11/2016-07-22
DIDSON data from Ocqueoc River, Presque Isle County, Michigan, USA	Ocqueoc River	GAZ	GAZ:00206880	freshwater river biome	ENVO	ENVO:01000048	Petromyzon marinus	NCBITAXON		Collecting DIDSON Data	sea lamprey	2013-03-20/2013-07-02; 2016-03-11/2016-07-22
DIDSON data from Ocqueoc River, Presque Isle County, Michigan, USA	Ocqueoc River	GAZ	GAZ:00206880	freshwater river biome	ENVO	ENVO:01000048	Sander vitreus	NCBITAXON		Collecting DIDSON Data	walleye	2013-03-20/2013-07-02; 2016-03-11/2016-07-22
