# Supplementary material for: An underwater observation dataset for fish classification and fishery assessment
Source: Sci Data. 2018 Oct 9;5:180190. doi: 10.1038/sdata.2018.190 (PMC6176783; doi:10.1038/sdata.2018.190)
Supplement: Supplementary file 1 [file sdata2018190-isa1.zip › a_assay_Eickholt.txt]

Sample Name	Protocol REF	Assay Name	Raw Data File	Comment[Data Repository]	Comment[Data Record Accession]	Comment[Data Record URI]	Protocol REF	Derived Data File	Comment[Data Repository]	Comment[Data Record Accession]	Comment[Data Record URI]	Factor Value[data capture time period]
carp	Extracting and Labeling Targets	carp_2013	DIDSONRawFishDatasets.zip	figshare	doi:10.6084/m9.figshare.c.4039202	https://doi.org/10.6084/m9.figshare.c.4039202	Converting DIDSON Acoustic Data to Video	SEQVisualizedFishDatasets-Part-I.zip	Open Science Framework	doi:10.17605/OSF.IO/SXEK6	https://dx.doi.org/10.17605/OSF.IO/SXEK6	2013-03-20/2013-07-02
largemouth bass	Extracting and Labeling Targets	largemouth bass_2013	DIDSONRawFishDatasets.zip	figshare	doi:10.6084/m9.figshare.c.4039202	https://doi.org/10.6084/m9.figshare.c.4039202	Converting DIDSON Acoustic Data to Video	SEQVisualizedFishDatasets-Part-I.zip	Open Science Framework	doi:10.17605/OSF.IO/SXEK6	https://dx.doi.org/10.17605/OSF.IO/SXEK6	2013-03-20/2013-07-02
sea lamprey	Extracting and Labeling Targets	sea lamprey_2013	DIDSONRawFishDatasets.zip	figshare	doi:10.6084/m9.figshare.c.4039202	https://doi.org/10.6084/m9.figshare.c.4039202	Converting DIDSON Acoustic Data to Video	SEQVisualizedFishDatasets-Part-I.zip	Open Science Framework	doi:10.17605/OSF.IO/SXEK6	https://dx.doi.org/10.17605/OSF.IO/SXEK6	2013-03-20/2013-07-02
smallmouth bass	Extracting and Labeling Targets	smallmouth bass_2013	DIDSONRawFishDatasets.zip	figshare	doi:10.6084/m9.figshare.c.4039202	https://doi.org/10.6084/m9.figshare.c.4039202	Converting DIDSON Acoustic Data to Video	SEQVisualizedFishDatasets-Part-I.zip	Open Science Framework	doi:10.17605/OSF.IO/SXEK6	https://dx.doi.org/10.17605/OSF.IO/SXEK6	2013-03-20/2013-07-02
steelhead	Extracting and Labeling Targets	steelhead_2013	DIDSONRawFishDatasets.zip	figshare	doi:10.6084/m9.figshare.c.4039202	https://doi.org/10.6084/m9.figshare.c.4039202	Converting DIDSON Acoustic Data to Video	SEQVisualizedFishDatasets-Part-I.zip	Open Science Framework	doi:10.17605/OSF.IO/SXEK6	https://dx.doi.org/10.17605/OSF.IO/SXEK6	2013-03-20/2013-07-02
sucker	Extracting and Labeling Targets	sucker_2013	DIDSONRawFishDatasets.zip	figshare	doi:10.6084/m9.figshare.c.4039202	https://doi.org/10.6084/m9.figshare.c.4039202	Converting DIDSON Acoustic Data to Video	SEQVisualizedFishDatasets-Part-I.zip	Open Science Framework	doi:10.17605/OSF.IO/SXEK6	https://dx.doi.org/10.17605/OSF.IO/SXEK6	2013-03-20/2013-07-02
trout	Extracting and Labeling Targets	trout_2013	DIDSONRawFishDatasets.zip	figshare	doi:10.6084/m9.figshare.c.4039202	https://doi.org/10.6084/m9.figshare.c.4039202	Converting DIDSON Acoustic Data to Video	SEQVisualizedFishDatasets-Part-I.zip	Open Science Framework	doi:10.17605/OSF.IO/SXEK6	https://dx.doi.org/10.17605/OSF.IO/SXEK6	2013-03-20/2013-07-02
walleye	Extracting and Labeling Targets	walleye_2013	DIDSONRawFishDatasets.zip	figshare	doi:10.6084/m9.figshare.c.4039202	https://doi.org/10.6084/m9.figshare.c.4039202	Converting DIDSON Acoustic Data to Video	SEQVisualizedFishDatasets-Part-I.zip	Open Science Framework	doi:10.17605/OSF.IO/SXEK6	https://dx.doi.org/10.17605/OSF.IO/SXEK6	2013-03-20/2013-07-02
pike	Extracting and Labeling Targets	pike_2013	DIDSONRawFishDatasets.zip	figshare	doi:10.6084/m9.figshare.c.4039202	https://doi.org/10.6084/m9.figshare.c.4039202	Converting DIDSON Acoustic Data to Video	SEQVisualizedFishDatasets-Part-I.zip	Open Science Framework	doi:10.17605/OSF.IO/SXEK6	https://dx.doi.org/10.17605/OSF.IO/SXEK6	2013-03-20/2013-07-02
carp	Extracting and Labeling Targets	carp_2016	DIDSONRawFishDatasets.zip	figshare	doi:10.6084/m9.figshare.c.4039202	https://doi.org/10.6084/m9.figshare.c.4039202	Converting DIDSON Acoustic Data to Video	SEQVisualizedFishDatasets-Part-II.zip	Open Science Framework	doi:10.17605/OSF.IO/SXEK6	https://dx.doi.org/10.17605/OSF.IO/SXEK6	2016-03-11/2016-07-22
steelhead	Extracting and Labeling Targets	steelhead_2016	DIDSONRawFishDatasets.zip	figshare	doi:10.6084/m9.figshare.c.4039202	https://doi.org/10.6084/m9.figshare.c.4039202	Converting DIDSON Acoustic Data to Video	SEQVisualizedFishDatasets-Part-II.zip	Open Science Framework	doi:10.17605/OSF.IO/SXEK6	https://dx.doi.org/10.17605/OSF.IO/SXEK6	2016-03-11/2016-07-22
trout	Extracting and Labeling Targets	trout_2016	DIDSONRawFishDatasets.zip	figshare	doi:10.6084/m9.figshare.c.4039202	https://doi.org/10.6084/m9.figshare.c.4039202	Converting DIDSON Acoustic Data to Video	SEQVisualizedFishDatasets-Part-II.zip	Open Science Framework	doi:10.17605/OSF.IO/SXEK6	https://dx.doi.org/10.17605/OSF.IO/SXEK6	2016-03-11/2016-07-22
walleye	Extracting and Labeling Targets	walleye_2016	DIDSONRawFishDatasets.zip	figshare	doi:10.6084/m9.figshare.c.4039202	https://doi.org/10.6084/m9.figshare.c.4039202	Converting DIDSON Acoustic Data to Video	SEQVisualizedFishDatasets-Part-II.zip	Open Science Framework	doi:10.17605/OSF.IO/SXEK6	https://dx.doi.org/10.17605/OSF.IO/SXEK6	2016-03-11/2016-07-22
largemouth bass	Extracting and Labeling Targets	largemouth bass_2016	DIDSONRawFishDatasets.zip	figshare	doi:10.6084/m9.figshare.c.4039202	https://doi.org/10.6084/m9.figshare.c.4039202	Converting DIDSON Acoustic Data to Video	SEQVisualizedFishDatasets-Part-III.zip	Open Science Framework	doi:10.17605/OSF.IO/SXEK6	https://dx.doi.org/10.17605/OSF.IO/SXEK6	2016-03-11/2016-07-22
sea lamprey	Extracting and Labeling Targets	sea lamprey_2016	DIDSONRawFishDatasets.zip	figshare	doi:10.6084/m9.figshare.c.4039202	https://doi.org/10.6084/m9.figshare.c.4039202	Converting DIDSON Acoustic Data to Video	SEQVisualizedFishDatasets-Part-III.zip	Open Science Framework	doi:10.17605/OSF.IO/SXEK6	https://dx.doi.org/10.17605/OSF.IO/SXEK6	2016-03-11/2016-07-22
smallmouth bass	Extracting and Labeling Targets	smallmouth bass_2016	DIDSONRawFishDatasets.zip	figshare	doi:10.6084/m9.figshare.c.4039202	https://doi.org/10.6084/m9.figshare.c.4039202	Converting DIDSON Acoustic Data to Video	SEQVisualizedFishDatasets-Part-III.zip	Open Science Framework	doi:10.17605/OSF.IO/SXEK6	https://dx.doi.org/10.17605/OSF.IO/SXEK6	2016-03-11/2016-07-22
pike	Extracting and Labeling Targets	pike_2016	DIDSONRawFishDatasets.zip	figshare	doi:10.6084/m9.figshare.c.4039202	https://doi.org/10.6084/m9.figshare.c.4039202	Converting DIDSON Acoustic Data to Video	SEQVisualizedFishDatasets-Part-III.zip	Open Science Framework	doi:10.17605/OSF.IO/SXEK6	https://dx.doi.org/10.17605/OSF.IO/SXEK6	2016-03-11/2016-07-22
sucker	Extracting and Labeling Targets	sucker_2016	DIDSONRawFishDatasets.zip	figshare	doi:10.6084/m9.figshare.c.4039202	https://doi.org/10.6084/m9.figshare.c.4039202	Converting DIDSON Acoustic Data to Video	SEQVisualizedFishDatasets-Part-IV.zip	Open Science Framework	doi:10.17605/OSF.IO/SXEK6	https://dx.doi.org/10.17605/OSF.IO/SXEK6	2016-03-11/2016-07-22
